# Supplementary material for: A Probabilistic Structural Equation Model to Evaluate Links between Gut Microbiota and Body Weights of Chicken Fed or Not Fed Insect Larvae
Source: Biology (Basel). 2022 Feb 23;11(3):357. doi: 10.3390/biology11030357 (PMC8945536; doi:10.3390/biology11030357)
Supplement: Supplementary file 1 [file biology-11-00357-s001.zip]

Archive with 1 entries (1 files):
- biology-1592735-supplementary.pdf
